# Supplementary material for: Two new Neuratelia Rondani (Diptera, Mycetophilidae) species from Western Palaearctic: a case of limited congruence between morphology and DNA sequence data
Source: Zookeys. 2015 Apr 16;(496):105–29. doi: 10.3897/zookeys.496.9315 (PMC4410159; doi:10.3897/zookeys.496.9315)
Supplement: XML Treatment for Neuratelia caucasica [file zookeys.496.9315-treatment2.xml]

<!DOCTYPE tp:taxon-treatment
  PUBLIC "-//TaxonX//DTD Taxonomic Treatment Publishing DTD v0 20100105//EN" "tax-treatment-NSO.dtd">
<tp:taxon-treatment xmlns:tp="http://www.plazi.org/taxpub"><tp:treatment-meta><kwd-group><label>Taxon classification</label><kwd><named-content content-type="kingdom">Animalia</named-content></kwd><kwd><named-content content-type="order">Diptera</named-content></kwd><kwd><named-content content-type="family">Mycetophilidae</named-content></kwd></kwd-group><mixed-citation publication-type="journal"><person-group><name><surname>Kurina</surname><given-names>Olavi</given-names></name><name><surname>Õunap</surname><given-names>Erki</given-names></name><name><surname>Põldmaa</surname><given-names>Kadri</given-names></name></person-group><article-title>Two new <italic><tp:taxon-name><tp:taxon-name-part taxon-name-part-type="genus">Neuratelia</tp:taxon-name-part></tp:taxon-name></italic> Rondani (<tp:taxon-name><tp:taxon-name-part taxon-name-part-type="order">Diptera</tp:taxon-name-part></tp:taxon-name>, <tp:taxon-name><tp:taxon-name-part taxon-name-part-type="family">Mycetophilidae</tp:taxon-name-part></tp:taxon-name>) species from Western Palaearctic: a case of limited congruence between morphology and DNA sequence data</article-title><source>Zookeys</source><day>16</day><month>4</month><year>2015</year><volume>2015</volume><issue>496</issue><fpage>105</fpage><lpage>129</lpage><pub-id pub-id-type="doi">10.3897/zookeys.496.9315</pub-id></mixed-citation></tp:treatment-meta><tp:nomenclature><tp:taxon-name>
                            <tp:taxon-name-part taxon-name-part-type="genus">Neuratelia</tp:taxon-name-part>
                            <tp:taxon-name-part taxon-name-part-type="species">caucasica</tp:taxon-name-part>
                        </tp:taxon-name><tp:taxon-authority>Zaitzev, 1994</tp:taxon-authority><xref ref-type="fig" rid="F5">Figs 11</xref><xref ref-type="fig" rid="F5">, 12</xref><xref ref-type="fig" rid="F6">, 16</xref><!--PageBreak--><!--PageBreak--></tp:nomenclature><tp:treatment-sec sec-type="Studied material"><title>Studied material.</title><p>GEORGIA. 2♂♂ 2♀♀, Surami, <named-content xmlns:xlink="http://www.w3.org/1999/xlink" content-type="dwc:verbatimCoordinates" xlink:type="simple">42°01'34,2"N, 043°29'52,5"E</named-content>, 941 m a.s.l., sweeping, O. Kurina leg. 18.v.2012 (IZBE0200255– IZBE0200258, in alcohol); 2♂♂ 1♀, Borjomi, <named-content xmlns:xlink="http://www.w3.org/1999/xlink" content-type="dwc:verbatimCoordinates" xlink:type="simple">41°50'9,2"N, 043°19'56,7"E</named-content>, 936 m a.s.l., sweeping, O. Kurina leg. 21.v.2012 (IZBE0200259, ♂, on pin with terminalia in glycerine; IZBE0200260, IZBE0200261, in alcohol); 3♂♂ 4♀♀, Mtirala NP, near visitor centre, <named-content xmlns:xlink="http://www.w3.org/1999/xlink" content-type="dwc:verbatimCoordinates" xlink:type="simple">41°40'20,7"N, 041°52'31,8"E</named-content>, 465 m a.s.l., sweeping, O. Kurina leg. 20.v.2013 (IZBE0200262, ♂, slidemounted in Euparal with terminalia in glycerine; IZBE0200263–IZBE0200268, in alcohol); 1♂ 2♀♀, Kintrishi NP, <named-content xmlns:xlink="http://www.w3.org/1999/xlink" content-type="dwc:verbatimCoordinates" xlink:type="simple">41°45'11,7"N, 041°58'38,4"E</named-content>, 453 m a.s.l., sweeping, O. Kurina leg. 22.v.2013 (IZBE0200269–IZBE0200271, in alcohol).</p></tp:treatment-sec><tp:treatment-sec sec-type="Specific discussion"><title>Specific discussion.</title><p>Having been described from North Caucasus (Krasnodarsk region), the species has not been recorded since and the studied material represents the first records from Georgia. According to male terminalia the species is close to <italic><tp:taxon-name><tp:taxon-name-part taxon-name-part-type="genus">Neuratelia</tp:taxon-name-part> <tp:taxon-name-part taxon-name-part-type="species">minor</tp:taxon-name-part></tp:taxon-name></italic> and <italic><tp:taxon-name><tp:taxon-name-part taxon-name-part-type="genus">Neuratelia</tp:taxon-name-part> <tp:taxon-name-part taxon-name-part-type="species">jabalmoussae</tp:taxon-name-part></tp:taxon-name></italic> sp. n.</p><!--PageBreak--></tp:treatment-sec><tp:treatment-sec><!--Section generated to contain objects referenced in tp:taxon-treatment.--><fig id="F5" position="float" orientation="portrait"><label>Figures 9–14.</label><caption><p>Male terminalia of <italic><tp:taxon-name><tp:taxon-name-part taxon-name-part-type="genus">Neuratelia</tp:taxon-name-part> <tp:taxon-name-part taxon-name-part-type="species">jabalmoussae</tp:taxon-name-part></tp:taxon-name></italic> sp. n. (<bold>9, 10</bold>), <italic><tp:taxon-name><tp:taxon-name-part taxon-name-part-type="genus">Neuratelia</tp:taxon-name-part> <tp:taxon-name-part taxon-name-part-type="species">caucasica</tp:taxon-name-part></tp:taxon-name></italic> Zaitzev, 1994 (<bold>11, 12</bold>) and <italic><tp:taxon-name><tp:taxon-name-part taxon-name-part-type="genus">Neuratelia</tp:taxon-name-part> <tp:taxon-name-part taxon-name-part-type="species">minor</tp:taxon-name-part></tp:taxon-name></italic> (Lundström, 1912) (<bold>13, 14</bold>). <bold>9</bold>, <bold>11</bold>, <bold>13</bold> internal view of gonostylus <bold>10</bold>, <bold>12</bold>, <bold>14</bold> ventral view of ventral branch of gonostylus. Scale bars = 0.1 mm. Abbreviations: gst db = dorsal branch of gonostylus; gst ib = internal branch of gonostylus; gst mb = medial branch of gonostylus;gst vb = ventral branch of gonostylus; vb il = internal lobe of ventral branch of gonostylus; vb ll = lateral lobe of ventral branch of gonostylus; vb ml = medial lobe of ventral branch of gonostylus.</p></caption><graphic xmlns:xlink="http://www.w3.org/1999/xlink" xlink:href="zookeys-496-105-g005.jpg" position="float" orientation="portrait" xlink:type="simple" id="oo_42133.jpg"/></fig><fig id="F6" position="float" orientation="portrait"><label>Figures 15–17.</label><caption><p>Male terminalia, dorsal view, tergite 9 removed. <italic><tp:taxon-name><tp:taxon-name-part taxon-name-part-type="genus">Neuratelia</tp:taxon-name-part> <tp:taxon-name-part taxon-name-part-type="species">jabalmoussae</tp:taxon-name-part></tp:taxon-name></italic> sp. n. (<bold>15</bold>), <italic><tp:taxon-name><tp:taxon-name-part taxon-name-part-type="genus">Neuratelia</tp:taxon-name-part> <tp:taxon-name-part taxon-name-part-type="species">caucasica</tp:taxon-name-part></tp:taxon-name></italic> Zaitzev, 1994 (<bold>16</bold>) and <italic><tp:taxon-name><tp:taxon-name-part taxon-name-part-type="genus">Neuratelia</tp:taxon-name-part> <tp:taxon-name-part taxon-name-part-type="species">minor</tp:taxon-name-part></tp:taxon-name></italic> (Lundström, 1912) (<bold>17</bold>). Scale bar = 0.1 mm.</p></caption><graphic xmlns:xlink="http://www.w3.org/1999/xlink" xlink:href="zookeys-496-105-g006.jpg" position="float" orientation="portrait" xlink:type="simple" id="oo_42134.jpg"/></fig></tp:treatment-sec></tp:taxon-treatment>
