# Supplementary material for: Two new Neuratelia Rondani (Diptera, Mycetophilidae) species from Western Palaearctic: a case of limited congruence between morphology and DNA sequence data
Source: Zookeys. 2015 Apr 16;(496):105–29. doi: 10.3897/zookeys.496.9315 (PMC4410159; doi:10.3897/zookeys.496.9315)
Supplement: XML Treatment for Neuratelia minor [file zookeys.496.9315-treatment3.xml]

<!DOCTYPE tp:taxon-treatment
  PUBLIC "-//TaxonX//DTD Taxonomic Treatment Publishing DTD v0 20100105//EN" "tax-treatment-NSO.dtd">
<tp:taxon-treatment xmlns:tp="http://www.plazi.org/taxpub"><tp:treatment-meta><kwd-group><label>Taxon classification</label><kwd><named-content content-type="kingdom">Animalia</named-content></kwd><kwd><named-content content-type="order">Diptera</named-content></kwd><kwd><named-content content-type="family">Mycetophilidae</named-content></kwd></kwd-group><mixed-citation publication-type="journal"><person-group><name><surname>Kurina</surname><given-names>Olavi</given-names></name><name><surname>Õunap</surname><given-names>Erki</given-names></name><name><surname>Põldmaa</surname><given-names>Kadri</given-names></name></person-group><article-title>Two new <italic><tp:taxon-name><tp:taxon-name-part taxon-name-part-type="genus">Neuratelia</tp:taxon-name-part></tp:taxon-name></italic> Rondani (<tp:taxon-name><tp:taxon-name-part taxon-name-part-type="order">Diptera</tp:taxon-name-part></tp:taxon-name>, <tp:taxon-name><tp:taxon-name-part taxon-name-part-type="family">Mycetophilidae</tp:taxon-name-part></tp:taxon-name>) species from Western Palaearctic: a case of limited congruence between morphology and DNA sequence data</article-title><source>Zookeys</source><day>16</day><month>4</month><year>2015</year><volume>2015</volume><issue>496</issue><fpage>105</fpage><lpage>129</lpage><pub-id pub-id-type="doi">10.3897/zookeys.496.9315</pub-id></mixed-citation></tp:treatment-meta><tp:nomenclature><tp:taxon-name>
                            <tp:taxon-name-part taxon-name-part-type="genus">Neuratelia</tp:taxon-name-part>
                            <tp:taxon-name-part taxon-name-part-type="species">minor</tp:taxon-name-part>
                        </tp:taxon-name><tp:taxon-authority>(Lundström, 1912)</tp:taxon-authority><xref ref-type="fig" rid="F5">Figs 13</xref><xref ref-type="fig" rid="F5">, 14</xref><xref ref-type="fig" rid="F6">, 17</xref></tp:nomenclature><tp:treatment-sec sec-type="Studied material"><title>Studied material.</title><p>SLOVAKIA. 1♂, NP Muránska planina, Murán 3.5 km NE, sweeping, <named-content xmlns:xlink="http://www.w3.org/1999/xlink" content-type="dwc:verbatimCoordinates" xlink:type="simple">48°45'46,5"N, 020°04'55,9"E</named-content>, 483 m a.s.l. 30.v.2009, O. Kurina leg. (IZBE0200272, on pin with terminalia in glycerine; earlier published in <xref ref-type="bibr" rid="B49">Ševčík and Kurina 2011</xref>: 101); 1♂, NP Muránska planina, Šiance, sweeping, <named-content xmlns:xlink="http://www.w3.org/1999/xlink" content-type="dwc:verbatimCoordinates" xlink:type="simple">48°46'14,7"N, 020°05'33,0"E</named-content>, 656 m a.s.l. 30.v.2009, O. Kurina leg. (IZBE0200273, on pin with terminalia in glycerine; earlier published in <xref ref-type="bibr" rid="B49">Ševčík and Kurina 2011</xref>: 101). GREECE. 1♂, Central Macedonia, Kerkini lakes area, Vironia village, Beabies site, <named-content xmlns:xlink="http://www.w3.org/1999/xlink" content-type="dwc:verbatimCoordinates" xlink:type="simple">41°19'15,4"N, 023°13'39,6"E</named-content>, 1150 m a.s.l., Malaise trap, 19.–25.v.2008, G. Ramel leg. (IZBE0200274, slide mounted in Euparal).</p></tp:treatment-sec><tp:treatment-sec sec-type="Specific discussion"><title>Specific discussion.</title><p><italic><tp:taxon-name><tp:taxon-name-part taxon-name-part-type="genus">Neuratelia</tp:taxon-name-part> <tp:taxon-name-part taxon-name-part-type="species">minor</tp:taxon-name-part></tp:taxon-name></italic> was described and figured by <xref ref-type="bibr" rid="B31">Lundström (1912</xref>: figs 8, 9) from Romania. Because the type material was subsequently destroyed, Matile designated neotype from Hungary and provided also a new figure of male terminalia (<xref ref-type="bibr" rid="B34">Matile 1974</xref>: fig. 6). Both figures are sufficiently detailed, presenting a bifid ventral branch of the gonostylus that clearly discriminates the species morphologically from <italic><tp:taxon-name><tp:taxon-name-part taxon-name-part-type="genus">Neuratelia</tp:taxon-name-part> <tp:taxon-name-part taxon-name-part-type="species">caucasica</tp:taxon-name-part></tp:taxon-name></italic> and <italic><tp:taxon-name><tp:taxon-name-part taxon-name-part-type="genus">Neuratelia</tp:taxon-name-part> <tp:taxon-name-part taxon-name-part-type="species">jabalmoussae</tp:taxon-name-part></tp:taxon-name></italic> sp. n. <italic><tp:taxon-name><tp:taxon-name-part taxon-name-part-type="genus">Neuratelia</tp:taxon-name-part> <tp:taxon-name-part taxon-name-part-type="species">minor</tp:taxon-name-part></tp:taxon-name></italic> has a more eastern distribution in the Western Palaearctic but is also found in France and the Eastern Palaearctic (<xref ref-type="bibr" rid="B6">Chandler 2013</xref>).</p></tp:treatment-sec><tp:treatment-sec><!--Section generated to contain objects referenced in tp:taxon-treatment.--><fig id="F5" position="float" orientation="portrait"><label>Figures 9–14.</label><caption><p>Male terminalia of <italic><tp:taxon-name><tp:taxon-name-part taxon-name-part-type="genus">Neuratelia</tp:taxon-name-part> <tp:taxon-name-part taxon-name-part-type="species">jabalmoussae</tp:taxon-name-part></tp:taxon-name></italic> sp. n. (<bold>9, 10</bold>), <italic><tp:taxon-name><tp:taxon-name-part taxon-name-part-type="genus">Neuratelia</tp:taxon-name-part> <tp:taxon-name-part taxon-name-part-type="species">caucasica</tp:taxon-name-part></tp:taxon-name></italic> Zaitzev, 1994 (<bold>11, 12</bold>) and <italic><tp:taxon-name><tp:taxon-name-part taxon-name-part-type="genus">Neuratelia</tp:taxon-name-part> <tp:taxon-name-part taxon-name-part-type="species">minor</tp:taxon-name-part></tp:taxon-name></italic> (Lundström, 1912) (<bold>13, 14</bold>). <bold>9</bold>, <bold>11</bold>, <bold>13</bold> internal view of gonostylus <bold>10</bold>, <bold>12</bold>, <bold>14</bold> ventral view of ventral branch of gonostylus. Scale bars = 0.1 mm. Abbreviations: gst db = dorsal branch of gonostylus; gst ib = internal branch of gonostylus; gst mb = medial branch of gonostylus;gst vb = ventral branch of gonostylus; vb il = internal lobe of ventral branch of gonostylus; vb ll = lateral lobe of ventral branch of gonostylus; vb ml = medial lobe of ventral branch of gonostylus.</p></caption><graphic xmlns:xlink="http://www.w3.org/1999/xlink" xlink:href="zookeys-496-105-g005.jpg" position="float" orientation="portrait" xlink:type="simple" id="oo_42133.jpg"/></fig><fig id="F6" position="float" orientation="portrait"><label>Figures 15–17.</label><caption><p>Male terminalia, dorsal view, tergite 9 removed. <italic><tp:taxon-name><tp:taxon-name-part taxon-name-part-type="genus">Neuratelia</tp:taxon-name-part> <tp:taxon-name-part taxon-name-part-type="species">jabalmoussae</tp:taxon-name-part></tp:taxon-name></italic> sp. n. (<bold>15</bold>), <italic><tp:taxon-name><tp:taxon-name-part taxon-name-part-type="genus">Neuratelia</tp:taxon-name-part> <tp:taxon-name-part taxon-name-part-type="species">caucasica</tp:taxon-name-part></tp:taxon-name></italic> Zaitzev, 1994 (<bold>16</bold>) and <italic><tp:taxon-name><tp:taxon-name-part taxon-name-part-type="genus">Neuratelia</tp:taxon-name-part> <tp:taxon-name-part taxon-name-part-type="species">minor</tp:taxon-name-part></tp:taxon-name></italic> (Lundström, 1912) (<bold>17</bold>). Scale bar = 0.1 mm.</p></caption><graphic xmlns:xlink="http://www.w3.org/1999/xlink" xlink:href="zookeys-496-105-g006.jpg" position="float" orientation="portrait" xlink:type="simple" id="oo_42134.jpg"/></fig></tp:treatment-sec><ref-list><ref id="B49"><mixed-citation xmlns:xlink="http://www.w3.org/1999/xlink" xlink:type="simple"><person-group><name name-style="western"><surname>Ševčík</surname><given-names>J</given-names></name><name name-style="western"><surname>Kurina</surname><given-names>O</given-names></name></person-group> (<year>2011</year>) <article-title>Fungus gnats (<tp:taxon-name><tp:taxon-name-part taxon-name-part-type="order">Diptera</tp:taxon-name-part></tp:taxon-name>: <tp:taxon-name><tp:taxon-name-part taxon-name-part-type="superfamily">Sciaroidea</tp:taxon-name-part></tp:taxon-name>) of the Gemer region (Central Slovakia): Part 2 – <tp:taxon-name><tp:taxon-name-part taxon-name-part-type="family">Mycetophilidae</tp:taxon-name-part></tp:taxon-name>.</article-title><source>Časopis Slezského Zemského Muzea (A)</source><volume>60</volume>: <fpage>97</fpage>–<lpage>126</lpage>. doi: <ext-link ext-link-type="doi" xlink:href="10.2478/v10210-011-0011-x" xlink:type="simple">10.2478/v10210-011-0011-x</ext-link></mixed-citation></ref><ref id="B31"><mixed-citation xmlns:xlink="http://www.w3.org/1999/xlink" xlink:type="simple"><person-group><name name-style="western"><surname>Lundström</surname><given-names>C</given-names></name></person-group> (<year>1912</year>) <article-title>Neue oder wenig bekannte europäische <tp:taxon-name><tp:taxon-name-part taxon-name-part-type="family">Mycetophilidae</tp:taxon-name-part></tp:taxon-name> II.</article-title><source>Annales historico-naturales Musei nationalis hungarici</source><volume>9</volume>: <fpage>514</fpage>–<lpage>522</lpage>.</mixed-citation></ref><ref id="B34"><mixed-citation xmlns:xlink="http://www.w3.org/1999/xlink" xlink:type="simple"><person-group><name name-style="western"><surname>Matile</surname><given-names>L</given-names></name></person-group> (<year>1974</year>) <article-title>Notes sur les <tp:taxon-name><tp:taxon-name-part taxon-name-part-type="family">Mycetophilidae</tp:taxon-name-part></tp:taxon-name> (<tp:taxon-name><tp:taxon-name-part taxon-name-part-type="order">Diptera</tp:taxon-name-part></tp:taxon-name>) de la Faune de France. III. Le genre <italic><tp:taxon-name><tp:taxon-name-part taxon-name-part-type="genus">Neuratelia</tp:taxon-name-part></tp:taxon-name></italic>.</article-title><source>l’Entomologiste</source><volume>28</volume>(<issue>1972</issue>): <fpage>26</fpage>–<lpage>33</lpage>.</mixed-citation></ref><ref id="B6"><mixed-citation xmlns:xlink="http://www.w3.org/1999/xlink" xlink:type="simple"><person-group><name name-style="western"><surname>Chandler</surname><given-names>PJ</given-names></name></person-group> (<year>2013</year>) <article-title>Fauna Europaea: <tp:taxon-name><tp:taxon-name-part taxon-name-part-type="family">Mycetophilidae</tp:taxon-name-part></tp:taxon-name>.</article-title> In: <person-group><name name-style="western"><surname>Beuk</surname><given-names>P</given-names></name><name name-style="western"><surname>Pape</surname><given-names>T</given-names></name></person-group> (<role>Eds</role>) <source>Fauna Europaea: <tp:taxon-name><tp:taxon-name-part taxon-name-part-type="order">Diptera</tp:taxon-name-part></tp:taxon-name>, <tp:taxon-name><tp:taxon-name-part taxon-name-part-type="suborder">Nematocera</tp:taxon-name-part></tp:taxon-name></source>. <source>Fauna Europaea, version 2.6</source>. <ext-link ext-link-type="uri" xlink:href="http://www.faunaeur.org" xlink:type="simple">http://www.faunaeur.org</ext-link> [<date-in-citation content-type="access-date">accessed 20.v.2014</date-in-citation>]</mixed-citation></ref></ref-list></tp:taxon-treatment>
