# Supplementary material for: Two new Neuratelia Rondani (Diptera, Mycetophilidae) species from Western Palaearctic: a case of limited congruence between morphology and DNA sequence data
Source: Zookeys. 2015 Apr 16;(496):105–29. doi: 10.3897/zookeys.496.9315 (PMC4410159; doi:10.3897/zookeys.496.9315)
Supplement: XML Treatment for Neuratelia salmelai [file zookeys.496.9315-treatment4.xml]

<!DOCTYPE tp:taxon-treatment
  PUBLIC "-//TaxonX//DTD Taxonomic Treatment Publishing DTD v0 20100105//EN" "tax-treatment-NSO.dtd">
<tp:taxon-treatment xmlns:tp="http://www.plazi.org/taxpub"><tp:treatment-meta><kwd-group><label>Taxon classification</label><kwd><named-content content-type="kingdom">Animalia</named-content></kwd><kwd><named-content content-type="order">Diptera</named-content></kwd><kwd><named-content content-type="family">Mycetophilidae</named-content></kwd></kwd-group><mixed-citation publication-type="journal"><person-group><name><surname>Kurina</surname><given-names>Olavi</given-names></name><name><surname>Õunap</surname><given-names>Erki</given-names></name><name><surname>Põldmaa</surname><given-names>Kadri</given-names></name></person-group><article-title>Two new <italic><tp:taxon-name><tp:taxon-name-part taxon-name-part-type="genus">Neuratelia</tp:taxon-name-part></tp:taxon-name></italic> Rondani (<tp:taxon-name><tp:taxon-name-part taxon-name-part-type="order">Diptera</tp:taxon-name-part></tp:taxon-name>, <tp:taxon-name><tp:taxon-name-part taxon-name-part-type="family">Mycetophilidae</tp:taxon-name-part></tp:taxon-name>) species from Western Palaearctic: a case of limited congruence between morphology and DNA sequence data</article-title><source>Zookeys</source><day>16</day><month>4</month><year>2015</year><volume>2015</volume><issue>496</issue><fpage>105</fpage><lpage>129</lpage><pub-id pub-id-type="doi">10.3897/zookeys.496.9315</pub-id></mixed-citation></tp:treatment-meta><tp:nomenclature><tp:taxon-name>
                            <tp:taxon-name-part taxon-name-part-type="genus">Neuratelia</tp:taxon-name-part>
                            <tp:taxon-name-part taxon-name-part-type="species">salmelai</tp:taxon-name-part>
                            <object-id xmlns:xlink="http://www.w3.org/1999/xlink" content-type="zoobank" xlink:type="simple">http://zoobank.org/1554A8EF-A6FF-484D-9555-4855836A4263</object-id>
                        </tp:taxon-name><tp:taxon-status xmlns:xlink="http://www.w3.org/1999/xlink" xlink:type="simple">sp. n.</tp:taxon-status><xref ref-type="fig" rid="F3">Figs 5</xref><xref ref-type="fig" rid="F7">, 18</xref><xref ref-type="fig" rid="F8">, 20</xref><xref ref-type="fig" rid="F8">, 22</xref><xref ref-type="fig" rid="F9">, 24</xref><xref ref-type="fig" rid="F9">, 26</xref><xref ref-type="fig" rid="F10">, 28</xref></tp:nomenclature><tp:treatment-sec sec-type="Type material"><title>Type material.</title><p><italic>Holotype.</italic> 1♂, ESTONIA. Palupõhja, Kaha (ME 57), Malaise trap, <named-content xmlns:xlink="http://www.w3.org/1999/xlink" content-type="dwc:verbatimCoordinates" xlink:type="simple">58°25'54,68"N, 026°14'28,90"E</named-content>, 29.vi.–8.vii.2009, V. Soon leg. (IZBE0200253, slide mounted in Euparal with terminalia in glycerine). <italic>Paratypes.</italic> 1♂, FINLAND. Lkor: Sodankylä, Kaita-aapa, Malaise trap, <named-content xmlns:xlink="http://www.w3.org/1999/xlink" content-type="dwc:verbatimCoordinates" xlink:type="simple">67°50'45,5"N, 026°33'17,6"E</named-content>, 5.vi.–3.vii.2012, J. Salmela leg. (IZBE0200254, in alcohol with terminalia in glycerine); 1♂, FINLAND. Lkoc: Kittilä, Kielisenpalo, Malaise trap, <named-content xmlns:xlink="http://www.w3.org/1999/xlink" content-type="dwc:verbatimCoordinates" xlink:type="simple">68°01'16,6"N, 025°03'46,9"E</named-content>, 26.vi–24.vii.2007, J. Salmela leg. (MYCE-NV-2013-0093 in ZMUT, in alcohol with terminalia in glycerine); 1♂, FINLAND. Lkoc: Kittilä, Vuotsonperän-jänkä, Malaise trap, <named-content xmlns:xlink="http://www.w3.org/1999/xlink" content-type="dwc:verbatimCoordinates" xlink:type="simple">67°37'15,9"N, 025°26'43,6"E</named-content>, 25.vi.–24.vii.2009, J. Salmela leg. (MYCE-NV-2013-0131 in ZMUT, in alcohol with terminalia in glycerine); 1♂, FINLAND, Lkor: Sodankylä, Pomokaira <named-content xmlns:xlink="http://www.w3.org/1999/xlink" content-type="dwc:verbatimCoordinates" xlink:type="simple">67°52'19,2"N, 026°12'46,8"E</named-content>, 11.6.-10.7.2013, J. Salmela leg. Malaise trap Salix swamp with seepages (DIPT-JS-2014-0199 in JSPC, in alcohol).</p></tp:treatment-sec><tp:treatment-sec sec-type="Description"><title>Description.</title><p><bold>Male</bold> (Figs <xref ref-type="fig" rid="F3">5</xref>, <xref ref-type="fig" rid="F7">18</xref>). Body length 5.8–6.5, 6.2 [5.8] mm (n=4).</p><fig id="F7" position="float" orientation="portrait"><label>Figure 18.</label><caption><p>Head and thorax of <italic><tp:taxon-name><tp:taxon-name-part taxon-name-part-type="genus">Neuratelia</tp:taxon-name-part> <tp:taxon-name-part taxon-name-part-type="species">salmelai</tp:taxon-name-part></tp:taxon-name></italic> sp. n. Scale bar = 0.5 mm. Abbreviations: anepst = anepisternum; aprnt = antepronotum; clyp = clypeus; cx = coxa; fc = face; flgm = flagellar segment; hlt = halter; ltg = laterotergite; mtepst = metepisternum; mtg = mediotergite; oc = ocellus; ped = pedicell; plp = palpal segment; preepst = preepisternum; proepst = proepisternum; sc = scutum; scp = scape; vrt = vertex; wg = wing.</p></caption><graphic xmlns:xlink="http://www.w3.org/1999/xlink" xlink:href="zookeys-496-105-g007.jpg" position="float" orientation="portrait" xlink:type="simple" id="oo_42135.jpg"/></fig><p><bold>Head</bold> (Fig. <xref ref-type="fig" rid="F7">18</xref>) brown to dark brown, with numerous setae. Three ocelli in a shallow and wide triangular arrangement, with laterals separated from eye margins by a distance about twice of their own diameter. Face conical, about 0.9 times as wide as maximum height; clypeus rectangular, about 0.6 times as wide as high; both brown, setose, with setae on clypeus stronger than those on face. Mouthparts light brown. Palpus five segmented, yellowish brown with second segment and apex of fifth segment darker. Ratios of three apical palpal segments 1.0:  1.37–1.65, 1.52 [1.56]:  1.62–1.82, 1.72 [1.71]. Scape and pedicel brown, pedicel somewhat lighter; flagellomeres light brown, with short pale setae. First flagellomere yellowish at basal half. Flagellum evenly tapering; first flagellomere clavate, 2.5–3.3 times as long as broad apically, 2–13 flagellomeres cylindrical, fourth flagellomere about 2.3–2.6 times as long as broad, apical flagellomere slightly conical, 5.2–6 times as long as broad at base.</p><p><bold>Thorax</bold> (Fig. <xref ref-type="fig" rid="F7">18</xref>). All parts brown to dark brown, all setae yellow to light brownish. Mesonotum with evenly arranged numerous setae. Scutellum with about 10 setae along the margin, not arranged to distinct pairs. Antepronotum with 10–13 and proepisternum with 5–8 setae of unequal size, laterotergite with 17–26 setae and mediotergite with ca 12–20 setae medially on lower part. Other pleural parts bare. Halteres yellow, setose.</p><p><bold>Legs.</bold> All coxae yellow with basal fourths brown. In case of two paratypes, cx<sub>3</sub> entirely light brownish with darker basal half. All trochanters brown. All femora and tibiae yellow, tarsi seem darker because of dense setae. Foretibia with 2–3 ad, 1–3 d and 2–3 pd. Midtibia with 6–10 a, 0–4 d, 4–5 av and 2–3 pd. Hind tibia with 8–10 a, 1–2 ad (1 at apex), 7–8 d, 5–7 p and with a posterior apical comb of setae. Ratio of femur to tibia for fore-, mid- and hind legs: 0.86–0.91, 0.88 [0.91]; 0.72–0.87, 0.80 [0.87]; 0.72–0.77, 0.75 [0.72]. Ratio of tibia to basitarsus for fore-, mid- and hind legs: 0.81–1.00, 0.9 [0.9]; 1.22–1.33, 1.27 [1.22]; [1.66].</p><p><bold>Wing</bold> hyaline, length 4.1–5.0, 4.52 [4.49] mm (n=4). All veins brown, costal and radial veins somewhat darker. Both surfaces of all veins setose. Wing membrane with micro- and macrotrichia on both surfaces. Costa reaches very little from R<sub>5</sub> to M<sub>1</sub>. Sc reaches costa at about quarter between R<sub>s</sub> and tip of R<sub>1</sub>. R<sub>5</sub> sinuate. R<sub>s</sub> about as long as crossvein r-m. M<sub>1</sub> basally obsolete: observable vein begins distally from middle of R<sub>1</sub>. Cubital fork begins proximally from apex of Sc.</p><p><bold>Abdomen</bold> with tergites brown to dark brown and with sternites yellow to brownish yellow. Terminalia (Figs <xref ref-type="fig" rid="F8">20</xref>, <xref ref-type="fig" rid="F8">22</xref>, <xref ref-type="fig" rid="F9">24</xref>, <xref ref-type="fig" rid="F9">26</xref>, <xref ref-type="fig" rid="F10">28</xref>) dark brown. Tergite 9 apically rounded, with deep and narrow basal incision about half of height of tergite. Basolateral portions of tergite 9 tapering. Setae on tergite 9 similar to these on the gonocoxite. Cerci fused, protruding over tergite 9, with strong apical setae deviating from other setosity. The gonocoxite with elongated dorsoapical and ventroapical lobes. Dorsoapical lobe of the gonocoxite dorsobasally right-angled and apically tapering, both well exposed in lateral view and with subapical medially directed hump. Dorsomedial margin of the gonocoxite slightly undulating. Ventroapical lobe of the gonocoxa apically rounded and subapically somewhat deformed. The gonocoxite ventrobasally with wide shelving incision and ventroapically well sclerotised, with a medial cleft. The gonostylus with two branches. The dorsal branch kidney-shaped, slightly widening towards medial line. The ventral branch elongated, apically evenly rounded, with a clear medial widening which bears strong setae well deviating from other setosity of the branch. The medial widening of the ventral branch of gonostylus connected with apical part of the ventroapical lobe of gonocoxite. Parameres long, sinuous, protruding over ventroapical margin of gonocoxite.</p><fig id="F8" position="float" orientation="portrait"><label>Figures 19–22.</label><caption><p>Male terminalia of <italic><tp:taxon-name><tp:taxon-name-part taxon-name-part-type="genus">Neuratelia</tp:taxon-name-part> <tp:taxon-name-part taxon-name-part-type="species">nemoralis</tp:taxon-name-part></tp:taxon-name></italic> (Meigen, 1818) (<bold>19</bold>, <bold>21</bold>) and <italic><tp:taxon-name><tp:taxon-name-part taxon-name-part-type="genus">Neuratelia</tp:taxon-name-part> <tp:taxon-name-part taxon-name-part-type="species">salmelai</tp:taxon-name-part></tp:taxon-name></italic> sp. n. (<bold>20</bold>, <bold>22</bold>). Ventral view (<bold>19</bold>, <bold>20</bold>) and dorsal view (<bold>21</bold>, <bold>22</bold>). Scale bar = 0.1 mm. For abbreviations: see Figs <xref ref-type="fig" rid="F4">7–8</xref>, except: gc dl = dorsoapical lobe of gonocoxite; par = parameres.</p></caption><graphic xmlns:xlink="http://www.w3.org/1999/xlink" xlink:href="zookeys-496-105-g008.jpg" position="float" orientation="portrait" xlink:type="simple" id="oo_42136.jpg"/></fig><fig id="F9" position="float" orientation="portrait"><label>Figures 23–26.</label><caption><p>Male terminalia of <italic><tp:taxon-name><tp:taxon-name-part taxon-name-part-type="genus">Neuratelia</tp:taxon-name-part> <tp:taxon-name-part taxon-name-part-type="species">nemoralis</tp:taxon-name-part></tp:taxon-name></italic> (Meigen, 1818) (<bold>23</bold>, <bold>25</bold>) and <italic><tp:taxon-name><tp:taxon-name-part taxon-name-part-type="genus">Neuratelia</tp:taxon-name-part> <tp:taxon-name-part taxon-name-part-type="species">salmelai</tp:taxon-name-part></tp:taxon-name></italic> sp. n. (<bold>24</bold>, <bold>26</bold>). Lateral view (<bold>23</bold>, <bold>24</bold>) and internal view of the gonostylus (<bold>25</bold>, <bold>26</bold>). Scale bar = 0.1 mm. For abbreviations: see Figs <xref ref-type="fig" rid="F4">7–8</xref> and <xref ref-type="fig" rid="F8">19–22</xref>.</p></caption><graphic xmlns:xlink="http://www.w3.org/1999/xlink" xlink:href="zookeys-496-105-g009.jpg" position="float" orientation="portrait" xlink:type="simple" id="oo_42137.jpg"/></fig><fig id="F10" position="float" orientation="portrait"><label>Figures 27–28.</label><caption><p>Male terminalia, dorsal view, tergite 9 removed. <italic><tp:taxon-name><tp:taxon-name-part taxon-name-part-type="genus">Neuratelia</tp:taxon-name-part> <tp:taxon-name-part taxon-name-part-type="species">nemoralis</tp:taxon-name-part></tp:taxon-name></italic> (<bold>27</bold>) and <italic><tp:taxon-name><tp:taxon-name-part taxon-name-part-type="genus">Neuratelia</tp:taxon-name-part> <tp:taxon-name-part taxon-name-part-type="species">salmelai</tp:taxon-name-part></tp:taxon-name></italic> sp. n. (<bold>28</bold>). Scale bar = 0.1 mm.</p></caption><graphic xmlns:xlink="http://www.w3.org/1999/xlink" xlink:href="zookeys-496-105-g010.jpg" position="float" orientation="portrait" xlink:type="simple" id="oo_42138.jpg"/></fig><p><bold>Female.</bold> Unknown.</p></tp:treatment-sec><tp:treatment-sec sec-type="Biology"><title>Biology.</title><p>Unknown.</p></tp:treatment-sec><tp:treatment-sec sec-type="Etymology"><title>Etymology.</title><p>The species is named in honour of Dr. Jukka Salmela, who kindly provided us the material collected from Finland.</p></tp:treatment-sec><tp:treatment-sec sec-type="Specific discussion"><title>Specific discussion.</title><p>Following the key by <xref ref-type="bibr" rid="B59">Zaitzev (1994)</xref> the new species runs to <!--PageBreak--><!--PageBreak--><!--PageBreak--><italic><tp:taxon-name><tp:taxon-name-part taxon-name-part-type="genus">Neuratelia</tp:taxon-name-part> <tp:taxon-name-part taxon-name-part-type="species">sintenisi</tp:taxon-name-part></tp:taxon-name></italic> Lackschewitz, 1937, as its foretibia is usually shorter than fore-basitarsus. However, this character seems to be variable, as these are of equal length in one paratype, guiding to <italic><tp:taxon-name><tp:taxon-name-part taxon-name-part-type="genus">Neuratelia</tp:taxon-name-part> <tp:taxon-name-part taxon-name-part-type="species">nemoralis</tp:taxon-name-part></tp:taxon-name></italic>, a species with so far reported Holarctic distribution (<xref ref-type="bibr" rid="B29">Laffoon 1965</xref>, <xref ref-type="bibr" rid="B59">Zaitzev 1994</xref>, but see specific discussion under the latter). In sharing the general outline of male terminalia, <italic><tp:taxon-name><tp:taxon-name-part taxon-name-part-type="genus">Neuratelia</tp:taxon-name-part> <tp:taxon-name-part taxon-name-part-type="species">salmelai</tp:taxon-name-part></tp:taxon-name></italic> resembles in addition to <italic><tp:taxon-name><tp:taxon-name-part taxon-name-part-type="genus">Neuratelia</tp:taxon-name-part> <tp:taxon-name-part taxon-name-part-type="species">nemoralis</tp:taxon-name-part></tp:taxon-name></italic> also to <italic><tp:taxon-name><tp:taxon-name-part taxon-name-part-type="genus">Neuratelia</tp:taxon-name-part> <tp:taxon-name-part taxon-name-part-type="species">kamijoi</tp:taxon-name-part></tp:taxon-name></italic> Sasakawa, 2004 from Japan. All three species have gonocoxite with protruding lobes dorsoapically and ventroapically, and two-branched gonostylus. <italic><tp:taxon-name><tp:taxon-name-part taxon-name-part-type="genus">Neuratelia</tp:taxon-name-part> <tp:taxon-name-part taxon-name-part-type="species">kamijoi</tp:taxon-name-part></tp:taxon-name></italic> has the dorsoapical lobe of gonocoxite with clear subapical tooth (cf. <xref ref-type="bibr" rid="B47">Sasakawa 2004</xref>: fig. 5) while in the other two species it is more simple. <italic><tp:taxon-name><tp:taxon-name-part taxon-name-part-type="genus">Neuratelia</tp:taxon-name-part> <tp:taxon-name-part taxon-name-part-type="species">salmelai</tp:taxon-name-part></tp:taxon-name></italic> differs markedly from <italic><tp:taxon-name><tp:taxon-name-part taxon-name-part-type="genus">Neuratelia</tp:taxon-name-part> <tp:taxon-name-part taxon-name-part-type="species">nemoralis</tp:taxon-name-part></tp:taxon-name></italic> as follows: 1) dorsoapical lobe of gonocoxite apically tapering (apically evenly rounded in <italic><tp:taxon-name><tp:taxon-name-part taxon-name-part-type="genus">Neuratelia</tp:taxon-name-part> <tp:taxon-name-part taxon-name-part-type="species">nemoralis</tp:taxon-name-part></tp:taxon-name></italic>), 2) dorsal branch of gonostylus kidney-shaped and slightly widening towards medial line (elongated, curved and sharply widening towards medial line in <italic><tp:taxon-name><tp:taxon-name-part taxon-name-part-type="genus">Neuratelia</tp:taxon-name-part> <tp:taxon-name-part taxon-name-part-type="species">nemoralis</tp:taxon-name-part></tp:taxon-name></italic>), and 3) ventral branch of gonostylus apically evenly rounded with medial widening that bears strong setae deviating well from other setosity of the lobe (ventral branch of gonostylus apically pointed with subapical widening that bears normal setae not deviating from other setosity of the branch in <italic><tp:taxon-name><tp:taxon-name-part taxon-name-part-type="genus">Neuratelia</tp:taxon-name-part> <tp:taxon-name-part taxon-name-part-type="species">nemoralis</tp:taxon-name-part></tp:taxon-name></italic>).</p></tp:treatment-sec><tp:treatment-sec><!--Section generated to contain objects referenced in tp:taxon-treatment.--><fig id="F3" position="float" orientation="portrait"><label>Figures 5–6.</label><caption><p>Habitus of <italic><tp:taxon-name><tp:taxon-name-part taxon-name-part-type="genus">Neuratelia</tp:taxon-name-part></tp:taxon-name></italic> species. <bold>5</bold> <italic><tp:taxon-name><tp:taxon-name-part taxon-name-part-type="genus">Neuratelia</tp:taxon-name-part> <tp:taxon-name-part taxon-name-part-type="species">salmelai</tp:taxon-name-part></tp:taxon-name></italic> sp. n., terminalia detached <bold>6</bold> <italic><tp:taxon-name><tp:taxon-name-part taxon-name-part-type="genus">Neuratelia</tp:taxon-name-part> <tp:taxon-name-part taxon-name-part-type="species">jabalmoussae</tp:taxon-name-part></tp:taxon-name></italic> sp. n. Scale bar = 1 mm.</p></caption><graphic xmlns:xlink="http://www.w3.org/1999/xlink" xlink:href="zookeys-496-105-g003.jpg" position="float" orientation="portrait" xlink:type="simple" id="oo_42131.jpg"/></fig><fig id="F4" position="float" orientation="portrait"><label>Figures 7–8.</label><caption><p>Male terminalia of <italic><tp:taxon-name><tp:taxon-name-part taxon-name-part-type="genus">Neuratelia</tp:taxon-name-part> <tp:taxon-name-part taxon-name-part-type="species">jabalmoussae</tp:taxon-name-part></tp:taxon-name></italic> sp. n., dorsal view (<bold>7</bold>) and ventral view (<bold>8</bold>). Scale bar = 0.1 mm. Abbreviations: cerc = cerci; gc = gonocoxite; gc vam = ventroapical margin of gonocoxite; gc vl = ventroapical lobe of gonocoxite; gst db = dorsal branch of gonostylus; gst ib = internal branch of gonostylus; gst mb = medial branch of gonostylus; gst vb = ventral branch of gonostylus; tg 9 = IX tergite.</p></caption><graphic xmlns:xlink="http://www.w3.org/1999/xlink" xlink:href="zookeys-496-105-g004.jpg" position="float" orientation="portrait" xlink:type="simple" id="oo_42132.jpg"/></fig></tp:treatment-sec><ref-list><ref id="B59"><mixed-citation xmlns:xlink="http://www.w3.org/1999/xlink" xlink:type="simple"><person-group><name name-style="western"><surname>Zaitzev</surname><given-names>AI</given-names></name></person-group> (<year>1994</year>) <source>Fungus gnats of the fauna of Russia and adjacent regions</source>. <issue>Part 1</issue>. <publisher-loc>Moscow</publisher-loc>, <size units="page">288 pp</size>. <comment>[in Russian, with English summary]</comment></mixed-citation></ref><ref id="B29"><mixed-citation xmlns:xlink="http://www.w3.org/1999/xlink" xlink:type="simple"><person-group><name name-style="western"><surname>Laffoon</surname><given-names>JL</given-names></name></person-group> (<year>1965</year>) <article-title>Superfamily <tp:taxon-name><tp:taxon-name-part taxon-name-part-type="superfamily">Mycetophiloidea</tp:taxon-name-part></tp:taxon-name>.</article-title> In: <person-group><name name-style="western"><surname>Stone</surname><given-names>A</given-names></name><etal> et al.</etal></person-group> (<role>Eds</role>) <source>A catalog of the <tp:taxon-name><tp:taxon-name-part taxon-name-part-type="order">Diptera</tp:taxon-name-part></tp:taxon-name> of America north of Mexico</source>. <publisher-name>Agricultural Research Service U.S.</publisher-name><issue>No 276</issue>, <fpage>196</fpage>–<lpage>129</lpage>.</mixed-citation></ref><ref id="B47"><mixed-citation xmlns:xlink="http://www.w3.org/1999/xlink" xlink:type="simple"><person-group><name name-style="western"><surname>Sasakawa</surname><given-names>M</given-names></name></person-group> (<year>2004</year>) <article-title>Fungus Gnats of the Genus <italic><tp:taxon-name><tp:taxon-name-part taxon-name-part-type="genus">Neuratelia</tp:taxon-name-part></tp:taxon-name></italic> Rondani in Japan (<tp:taxon-name><tp:taxon-name-part taxon-name-part-type="order">Diptera</tp:taxon-name-part></tp:taxon-name>: <tp:taxon-name><tp:taxon-name-part taxon-name-part-type="family">Mycetophilidae</tp:taxon-name-part></tp:taxon-name>).</article-title><source>Esakia</source><volume>44</volume>: <fpage>67</fpage>–<lpage>79</lpage>.</mixed-citation></ref></ref-list></tp:taxon-treatment>
