# Supplementary material for: Two new Neuratelia Rondani (Diptera, Mycetophilidae) species from Western Palaearctic: a case of limited congruence between morphology and DNA sequence data
Source: Zookeys. 2015 Apr 16;(496):105–29. doi: 10.3897/zookeys.496.9315 (PMC4410159; doi:10.3897/zookeys.496.9315)
Supplement: XML Treatment for Neuratelia nemoralis [file zookeys.496.9315-treatment5.xml]

<!DOCTYPE tp:taxon-treatment
  PUBLIC "-//TaxonX//DTD Taxonomic Treatment Publishing DTD v0 20100105//EN" "tax-treatment-NSO.dtd">
<tp:taxon-treatment xmlns:tp="http://www.plazi.org/taxpub"><tp:treatment-meta><kwd-group><label>Taxon classification</label><kwd><named-content content-type="kingdom">Animalia</named-content></kwd><kwd><named-content content-type="order">Diptera</named-content></kwd><kwd><named-content content-type="family">Mycetophilidae</named-content></kwd></kwd-group><mixed-citation publication-type="journal"><person-group><name><surname>Kurina</surname><given-names>Olavi</given-names></name><name><surname>Õunap</surname><given-names>Erki</given-names></name><name><surname>Põldmaa</surname><given-names>Kadri</given-names></name></person-group><article-title>Two new <italic><tp:taxon-name><tp:taxon-name-part taxon-name-part-type="genus">Neuratelia</tp:taxon-name-part></tp:taxon-name></italic> Rondani (<tp:taxon-name><tp:taxon-name-part taxon-name-part-type="order">Diptera</tp:taxon-name-part></tp:taxon-name>, <tp:taxon-name><tp:taxon-name-part taxon-name-part-type="family">Mycetophilidae</tp:taxon-name-part></tp:taxon-name>) species from Western Palaearctic: a case of limited congruence between morphology and DNA sequence data</article-title><source>Zookeys</source><day>16</day><month>4</month><year>2015</year><volume>2015</volume><issue>496</issue><fpage>105</fpage><lpage>129</lpage><pub-id pub-id-type="doi">10.3897/zookeys.496.9315</pub-id></mixed-citation></tp:treatment-meta><tp:nomenclature><tp:taxon-name>
                            <tp:taxon-name-part taxon-name-part-type="genus">Neuratelia</tp:taxon-name-part>
                            <tp:taxon-name-part taxon-name-part-type="species">nemoralis</tp:taxon-name-part>
                        </tp:taxon-name><tp:taxon-authority>(Meigen, 1818)</tp:taxon-authority><xref ref-type="fig" rid="F8">Figs 19</xref><xref ref-type="fig" rid="F8">, 22</xref><xref ref-type="fig" rid="F9">, 23</xref><xref ref-type="fig" rid="F9">, 25</xref><xref ref-type="fig" rid="F10">, 27</xref><!--PageBreak--><!--PageBreak--></tp:nomenclature><tp:treatment-sec sec-type="Studied material"><title>Studied material.</title><p>FINLAND. 1♂, Lkor: Savukoski, Törmäoja, Malaise trap, <named-content xmlns:xlink="http://www.w3.org/1999/xlink" content-type="dwc:verbatimCoordinates" xlink:type="simple">67°50'48,5"N, 029°28'20,8"E</named-content>, 14.vi–10.vii.2012, J. Salmela leg. (MYCE-JS-2013-0095 in ZMUT, in alcohol with terminalia in glycerine); 1♂, Lkor: Sodankylä, Tarmpomapää, Malaise trap, <named-content xmlns:xlink="http://www.w3.org/1999/xlink" content-type="dwc:verbatimCoordinates" xlink:type="simple">67°59'14,0"N, 025°55'09,4"E</named-content>, 1.–29.ii.2009, J. Salmela leg. (MYCE-JS-2013-0235 in ZMUT, in alcohol with terminalia in glycerine); 1♂, Ab: Turku, Pomponrahka, Malaise trap, 2011, J. Salmela leg., (IZBE0200286, in alcohol with terminalia in glycerine). ESTONIA. 2♂♂, Matsalu NP, Matsalu village, window trap, <named-content xmlns:xlink="http://www.w3.org/1999/xlink" content-type="dwc:verbatimCoordinates" xlink:type="simple">58°44'04"N, 023°42'42"E</named-content>, 29.v–17.vi.2009, I. <!--PageBreak-->Süda leg. (IZBE0200275, IZBE0200276, in alcohol); 7♂♂, Palupõhja, Kaha (ME 57), Malaise trap, <named-content xmlns:xlink="http://www.w3.org/1999/xlink" content-type="dwc:verbatimCoordinates" xlink:type="simple">58°25'54,68"N, 026°14'28,90"E</named-content>, 31.v–15.vi.2009, V. Soon leg. (IZBE0200277– IZBE0200282, in alcohol; IZBE0200283, slide mounted in Euparal). SLOVAKIA. 1♂, NP Slovenský raj, Javorina Mt., sweeping, <named-content xmlns:xlink="http://www.w3.org/1999/xlink" content-type="dwc:verbatimCoordinates" xlink:type="simple">48°53'23,1"N, 020°15'20,8"E</named-content>, 1112 m a.s.l., 4.vi.2009, O. Kurina leg (IZBE0200284, in alcohol with terminalia in glycerine; earlier published in <xref ref-type="bibr" rid="B49">Ševčík and Kurina 2011</xref>: 101). GREECE. 1♂, Central Macedonia, Kerkini lakes area, Vironia village, Beabies site, <named-content xmlns:xlink="http://www.w3.org/1999/xlink" content-type="dwc:verbatimCoordinates" xlink:type="simple">41°19'15,4"N, 023°13'39,6"E</named-content>, 1150 m a.s.l., Malaise trap, 19.–25.v.2008, G. Ramel leg. (IZBE0200285, in alcohol with terminalia in glycerine).</p></tp:treatment-sec><tp:treatment-sec sec-type="Specific discussion"><title>Specific discussion.</title><p>This is a widely distributed species in the Palaearctic region (<xref ref-type="bibr" rid="B59">Zaitzev 1994</xref>, <xref ref-type="bibr" rid="B47">Sasakawa 2004</xref>, <xref ref-type="bibr" rid="B6">Chandler 2013</xref>), and as far as we know supposed to extend also to North America (<xref ref-type="bibr" rid="B29">Laffoon 1965</xref>, <xref ref-type="bibr" rid="B6">Chandler 2013</xref>). The species was first reported from the Nearctic region by <xref ref-type="bibr" rid="B7">Coquillett (1900</xref>: 391) and thereafter by <xref ref-type="bibr" rid="B25">Johannsen (1911</xref>: 264, Fig. 145) and <xref ref-type="bibr" rid="B11">Fisher (1937</xref>: 171, Plate 12: Fig. 12), while all subsequently published information is of secondary nature. However, <xref ref-type="bibr" rid="B11">Fisher (1937</xref>: 171) already questioned conspecificity of the Nearctic material and as far as we can judge from the figures of both authors, these represent a different species. Thus, the occurrence of <italic><tp:taxon-name><tp:taxon-name-part taxon-name-part-type="genus">Neuratelia</tp:taxon-name-part> <tp:taxon-name-part taxon-name-part-type="species">nemoralis</tp:taxon-name-part></tp:taxon-name></italic> in the Nearctic region remains open with need for the future study.</p></tp:treatment-sec><tp:treatment-sec><!--Section generated to contain objects referenced in tp:taxon-treatment.--><fig id="F8" position="float" orientation="portrait"><label>Figures 19–22.</label><caption><p>Male terminalia of <italic><tp:taxon-name><tp:taxon-name-part taxon-name-part-type="genus">Neuratelia</tp:taxon-name-part> <tp:taxon-name-part taxon-name-part-type="species">nemoralis</tp:taxon-name-part></tp:taxon-name></italic> (Meigen, 1818) (<bold>19</bold>, <bold>21</bold>) and <italic><tp:taxon-name><tp:taxon-name-part taxon-name-part-type="genus">Neuratelia</tp:taxon-name-part> <tp:taxon-name-part taxon-name-part-type="species">salmelai</tp:taxon-name-part></tp:taxon-name></italic> sp. n. (<bold>20</bold>, <bold>22</bold>). Ventral view (<bold>19</bold>, <bold>20</bold>) and dorsal view (<bold>21</bold>, <bold>22</bold>). Scale bar = 0.1 mm. For abbreviations: see Figs <xref ref-type="fig" rid="F4">7–8</xref>, except: gc dl = dorsoapical lobe of gonocoxite; par = parameres.</p></caption><graphic xmlns:xlink="http://www.w3.org/1999/xlink" xlink:href="zookeys-496-105-g008.jpg" position="float" orientation="portrait" xlink:type="simple" id="oo_42136.jpg"/></fig><fig id="F4" position="float" orientation="portrait"><label>Figures 7–8.</label><caption><p>Male terminalia of <italic><tp:taxon-name><tp:taxon-name-part taxon-name-part-type="genus">Neuratelia</tp:taxon-name-part> <tp:taxon-name-part taxon-name-part-type="species">jabalmoussae</tp:taxon-name-part></tp:taxon-name></italic> sp. n., dorsal view (<bold>7</bold>) and ventral view (<bold>8</bold>). Scale bar = 0.1 mm. Abbreviations: cerc = cerci; gc = gonocoxite; gc vam = ventroapical margin of gonocoxite; gc vl = ventroapical lobe of gonocoxite; gst db = dorsal branch of gonostylus; gst ib = internal branch of gonostylus; gst mb = medial branch of gonostylus; gst vb = ventral branch of gonostylus; tg 9 = IX tergite.</p></caption><graphic xmlns:xlink="http://www.w3.org/1999/xlink" xlink:href="zookeys-496-105-g004.jpg" position="float" orientation="portrait" xlink:type="simple" id="oo_42132.jpg"/></fig><fig id="F9" position="float" orientation="portrait"><label>Figures 23–26.</label><caption><p>Male terminalia of <italic><tp:taxon-name><tp:taxon-name-part taxon-name-part-type="genus">Neuratelia</tp:taxon-name-part> <tp:taxon-name-part taxon-name-part-type="species">nemoralis</tp:taxon-name-part></tp:taxon-name></italic> (Meigen, 1818) (<bold>23</bold>, <bold>25</bold>) and <italic><tp:taxon-name><tp:taxon-name-part taxon-name-part-type="genus">Neuratelia</tp:taxon-name-part> <tp:taxon-name-part taxon-name-part-type="species">salmelai</tp:taxon-name-part></tp:taxon-name></italic> sp. n. (<bold>24</bold>, <bold>26</bold>). Lateral view (<bold>23</bold>, <bold>24</bold>) and internal view of the gonostylus (<bold>25</bold>, <bold>26</bold>). Scale bar = 0.1 mm. For abbreviations: see Figs <xref ref-type="fig" rid="F4">7–8</xref> and <xref ref-type="fig" rid="F8">19–22</xref>.</p></caption><graphic xmlns:xlink="http://www.w3.org/1999/xlink" xlink:href="zookeys-496-105-g009.jpg" position="float" orientation="portrait" xlink:type="simple" id="oo_42137.jpg"/></fig><fig id="F10" position="float" orientation="portrait"><label>Figures 27–28.</label><caption><p>Male terminalia, dorsal view, tergite 9 removed. <italic><tp:taxon-name><tp:taxon-name-part taxon-name-part-type="genus">Neuratelia</tp:taxon-name-part> <tp:taxon-name-part taxon-name-part-type="species">nemoralis</tp:taxon-name-part></tp:taxon-name></italic> (<bold>27</bold>) and <italic><tp:taxon-name><tp:taxon-name-part taxon-name-part-type="genus">Neuratelia</tp:taxon-name-part> <tp:taxon-name-part taxon-name-part-type="species">salmelai</tp:taxon-name-part></tp:taxon-name></italic> sp. n. (<bold>28</bold>). Scale bar = 0.1 mm.</p></caption><graphic xmlns:xlink="http://www.w3.org/1999/xlink" xlink:href="zookeys-496-105-g010.jpg" position="float" orientation="portrait" xlink:type="simple" id="oo_42138.jpg"/></fig></tp:treatment-sec><ref-list><ref id="B49"><mixed-citation xmlns:xlink="http://www.w3.org/1999/xlink" xlink:type="simple"><person-group><name name-style="western"><surname>Ševčík</surname><given-names>J</given-names></name><name name-style="western"><surname>Kurina</surname><given-names>O</given-names></name></person-group> (<year>2011</year>) <article-title>Fungus gnats (<tp:taxon-name><tp:taxon-name-part taxon-name-part-type="order">Diptera</tp:taxon-name-part></tp:taxon-name>: <tp:taxon-name><tp:taxon-name-part taxon-name-part-type="superfamily">Sciaroidea</tp:taxon-name-part></tp:taxon-name>) of the Gemer region (Central Slovakia): Part 2 – <tp:taxon-name><tp:taxon-name-part taxon-name-part-type="family">Mycetophilidae</tp:taxon-name-part></tp:taxon-name>.</article-title><source>Časopis Slezského Zemského Muzea (A)</source><volume>60</volume>: <fpage>97</fpage>–<lpage>126</lpage>. doi: <ext-link ext-link-type="doi" xlink:href="10.2478/v10210-011-0011-x" xlink:type="simple">10.2478/v10210-011-0011-x</ext-link></mixed-citation></ref><ref id="B59"><mixed-citation xmlns:xlink="http://www.w3.org/1999/xlink" xlink:type="simple"><person-group><name name-style="western"><surname>Zaitzev</surname><given-names>AI</given-names></name></person-group> (<year>1994</year>) <source>Fungus gnats of the fauna of Russia and adjacent regions</source>. <issue>Part 1</issue>. <publisher-loc>Moscow</publisher-loc>, <size units="page">288 pp</size>. <comment>[in Russian, with English summary]</comment></mixed-citation></ref><ref id="B47"><mixed-citation xmlns:xlink="http://www.w3.org/1999/xlink" xlink:type="simple"><person-group><name name-style="western"><surname>Sasakawa</surname><given-names>M</given-names></name></person-group> (<year>2004</year>) <article-title>Fungus Gnats of the Genus <italic><tp:taxon-name><tp:taxon-name-part taxon-name-part-type="genus">Neuratelia</tp:taxon-name-part></tp:taxon-name></italic> Rondani in Japan (<tp:taxon-name><tp:taxon-name-part taxon-name-part-type="order">Diptera</tp:taxon-name-part></tp:taxon-name>: <tp:taxon-name><tp:taxon-name-part taxon-name-part-type="family">Mycetophilidae</tp:taxon-name-part></tp:taxon-name>).</article-title><source>Esakia</source><volume>44</volume>: <fpage>67</fpage>–<lpage>79</lpage>.</mixed-citation></ref><ref id="B6"><mixed-citation xmlns:xlink="http://www.w3.org/1999/xlink" xlink:type="simple"><person-group><name name-style="western"><surname>Chandler</surname><given-names>PJ</given-names></name></person-group> (<year>2013</year>) <article-title>Fauna Europaea: <tp:taxon-name><tp:taxon-name-part taxon-name-part-type="family">Mycetophilidae</tp:taxon-name-part></tp:taxon-name>.</article-title> In: <person-group><name name-style="western"><surname>Beuk</surname><given-names>P</given-names></name><name name-style="western"><surname>Pape</surname><given-names>T</given-names></name></person-group> (<role>Eds</role>) <source>Fauna Europaea: <tp:taxon-name><tp:taxon-name-part taxon-name-part-type="order">Diptera</tp:taxon-name-part></tp:taxon-name>, <tp:taxon-name><tp:taxon-name-part taxon-name-part-type="suborder">Nematocera</tp:taxon-name-part></tp:taxon-name></source>. <source>Fauna Europaea, version 2.6</source>. <ext-link ext-link-type="uri" xlink:href="http://www.faunaeur.org" xlink:type="simple">http://www.faunaeur.org</ext-link> [<date-in-citation content-type="access-date">accessed 20.v.2014</date-in-citation>]</mixed-citation></ref><ref id="B29"><mixed-citation xmlns:xlink="http://www.w3.org/1999/xlink" xlink:type="simple"><person-group><name name-style="western"><surname>Laffoon</surname><given-names>JL</given-names></name></person-group> (<year>1965</year>) <article-title>Superfamily <tp:taxon-name><tp:taxon-name-part taxon-name-part-type="superfamily">Mycetophiloidea</tp:taxon-name-part></tp:taxon-name>.</article-title> In: <person-group><name name-style="western"><surname>Stone</surname><given-names>A</given-names></name><etal> et al.</etal></person-group> (<role>Eds</role>) <source>A catalog of the <tp:taxon-name><tp:taxon-name-part taxon-name-part-type="order">Diptera</tp:taxon-name-part></tp:taxon-name> of America north of Mexico</source>. <publisher-name>Agricultural Research Service U.S.</publisher-name><issue>No 276</issue>, <fpage>196</fpage>–<lpage>129</lpage>.</mixed-citation></ref><ref id="B7"><mixed-citation xmlns:xlink="http://www.w3.org/1999/xlink" xlink:type="simple"><person-group><name name-style="western"><surname>Coquillett</surname><given-names>DW</given-names></name></person-group> (<year>1900</year>) <article-title>Papers from the Harriman Alaska expedition. IX. Entomological results (3): <tp:taxon-name><tp:taxon-name-part taxon-name-part-type="order">Diptera</tp:taxon-name-part></tp:taxon-name>.</article-title><source>Proceedings of the Washington Academy of Sciences</source><volume>2</volume>: <fpage>389</fpage>–<lpage>464</lpage>.</mixed-citation></ref><ref id="B25"><mixed-citation xmlns:xlink="http://www.w3.org/1999/xlink" xlink:type="simple"><person-group><name name-style="western"><surname>Johannsen</surname><given-names>OA</given-names></name></person-group> (<year>1911</year>) <article-title>The fungus gnats of North America Part III.</article-title><source>Maine Agricultural Experiment Station Orono</source><volume>196</volume>: <fpage>249</fpage>–<lpage>328</lpage>. doi: <ext-link ext-link-type="doi" xlink:href="10.5962/bhl.title.86513" xlink:type="simple">10.5962/bhl.title.86513</ext-link></mixed-citation></ref><ref id="B11"><mixed-citation xmlns:xlink="http://www.w3.org/1999/xlink" xlink:type="simple"><person-group><name name-style="western"><surname>Fisher</surname><given-names>EG</given-names></name></person-group> (<year>1937</year>) <source>A comparative study of the male genitalia of the <tp:taxon-name><tp:taxon-name-part taxon-name-part-type="family">Mycetophilidae</tp:taxon-name-part></tp:taxon-name> of Nearctic America</source>. <comment>Unpublished Ph.D. thesis</comment>. <publisher-loc>Cornell University</publisher-loc>.</mixed-citation></ref></ref-list></tp:taxon-treatment>
